# Supplementary material for: Evaluating university emergency resilience with a focus on student safety and health
Source: Front Public Health. 2026 May 14;14:1830542. doi: 10.3389/fpubh.2026.1830542 (PMC13216232; doi:10.3389/fpubh.2026.1830542)
Supplement: Supplementary file 2 [file Data_Sheet_1.xlsx]

## Sheet: Indicator consistency test 
	Expert 1	Expert 2	Expert 3	Expert 4	Expert 5	Expert 6	Expert 7	Expert 8	Expert 9	Expert 10	Expert 11	Expert 12	Expert 13	μ	σ	CV
A1	8	9	8	9	8	7	8	9	8	8	9	8	9	8.31	0.63	0.0758123
A2	6	6	7	8	8	7	6	6	7	9	7	7	8	7.08	0.954	0.134746
A3	7	6	8	8	8	7	7	7	8	7	8	7	6	7.23	0.725	0.100277
A4	9	7	7	7	9	7	9	9	7	6	6	7	9	7.62	1.193	0.156562
A5	6	7	6	6	9	8	6	6	6	7	8	8	6	6.85	1.068	0.155912
A6	9	6	7	6	6	8	8	6	7	6	6	7	6	6.77	1.013	0.149631
A7	8	7	6	7	7	9	8	9	7	7	8	9	9	7.77	1.013	0.130373
B1	9	9	9	7	8	7	8	9	7	8	8	8	8	8.08	0.76	0.0940594
B2	8	8	8	6	8	8	6	7	6	6	6	7	9	7.15	1.068	0.149371
B3	6	7	6	6	8	7	5	6	7	7	7	6	7	6.54	0.776	0.118654
B4	9	6	8	6	8	8	7	7	6	6	7	6	7	7	1	0.142857
B5	8	8	8	7	6	6	8	7	7	8	8	8	8	7.46	0.776	0.104021
C1	9	6	8	7	8	8	6	9	6	8	6	6	9	7.38	1.261	0.170867
C2	9	7	8	8	7	8	8	9	9	8	8	9	9	8.23	0.725	0.0880923
C3	6	9	7	7	7	8	7	7	7	8	7	8	7	7.31	0.751	0.102736
C4	6	9	8	7	7	6	9	8	8	8	7	8	7	7.54	0.967	0.128249
C5	6	7	6	7	8	7	6	7	6	7	6	6	7	6.62	0.65	0.0981873
C6	8	7	8	8	8	9	7	6	7	8	7	7	6	7.38	0.87	0.117886
D1	8	8	8	6	6	7	6	6	6	6	8	7	9	7	1.08	0.154286
D2	6	8	9	8	9	7	8	6	8	7	8	7	8	7.62	0.961	0.126115
D3	8	7	8	7	9	8	7	7	8	7	6	8	8	7.54	0.776	0.102918
D4	6	7	6	6	7	6	7	6	6	6	7	6	6	6.31	0.48	0.0760697
D5	6	6	9	6	9	6	7	7	6	6	6	6	7	6.69	1.109	0.16577
D6	6	6	7	8	7	6	6	6	6	6	6	7	6	6.38	0.65	0.101881
E1	7	8	9	9	8	8	8	8	9	8	7	8	9	8.15	0.689	0.0845399
E2	6	7	8	7	8	6	7	7	6	6	7	7	8	6.92	0.76	0.109827
E3	8	8	8	7	8	7	8	8	8	6	7	9	8	7.69	0.751	0.0976593
E4	6	8	8	7	8	8	7	6	6	6	8	8	7	7.15	0.899	0.125734

## Sheet: Criterion layer judgment matrix
Expert_1		A	B	C	D	E
	A	1	2	2	2	3
	B	0.5	1	0.5	0.5	2
	C	0.5	2	1	0.5	2
	D	0.5	2	2	1	2
	E	0.333333	0.5	0.5	0.5	1
Expert_2		A	B	C	D	E
	A	1	0.5	0.333333	2	0.5
	B	2	1	0.5	3	0.5
	C	3	2	1	4	2
	D	0.5	0.333333	0.25	1	0.333333
	E	2	2	0.5	3	1
Expert_3		A	B	C	D	E
	A	1	2	3	2	3
	B	0.5	1	2	2	2
	C	0.333333	0.5	1	0.333333	0.5
	D	0.5	0.5	3	1	3
	E	0.333333	0.5	2	0.333333	1
Expert_4		A	B	C	D	E
	A	1	2	2	2	3
	B	0.5	1	0.5	0.5	2
	C	0.5	2	1	3	2
	D	0.5	2	0.333333	1	2
	E	0.333333	0.5	0.5	0.5	1
Expert_5		A	B	C	D	E
	A	1	2	0.5	2	2
	B	0.5	1	0.333333	2	2
	C	2	3	1	3	3
	D	0.5	0.5	0.333333	1	0.5
	E	0.5	0.5	0.333333	2	1
Expert_6		A	B	C	D	E
	A	1	2	2	1	2
	B	0.5	1	1	2	1
	C	0.5	1	1	2	1
	D	1	0.5	0.5	1	3
	E	0.5	1	1	0.333333	1
Expert_7		A	B	C	D	E
	A	1	2	2	2	2
	B	0.5	1	0.5	0.5	0.5
	C	0.5	2	1	0.5	0.5
	D	0.5	2	2	1	2
	E	0.5	2	2	0.5	1
Expert_8		A	B	C	D	E
	A	1	2	2	2	3
	B	0.5	1	0.5	3	2
	C	0.5	2	1	2	2
	D	0.5	0.333333	0.5	1	2
	E	0.333333	0.5	0.5	0.5	1
Expert_9		A	B	C	D	E
	A	1	3	2	2	3
	B	0.333333	1	0.5	2	0.5
	C	0.5	2	1	2	2
	D	0.5	0.5	0.5	1	2
	E	0.333333	2	0.5	0.5	1
Expert_10		A	B	C	D	E
	A	1	2	2	3	2
	B	0.5	1	1	3	0.5
	C	0.5	1	1	2	2
	D	0.333333	0.333333	0.5	1	0.5
	E	0.5	2	0.5	2	1
Expert_11		A	B	C	D	E
	A	1	2	2	2	2
	B	0.5	1	0.333333	0.5	0.5
	C	0.5	3	1	0.5	0.5
	D	0.5	2	2	1	3
	E	0.5	2	2	0.333333	1
Expert_12		A	B	C	D	E
	A	1	4	3	2	3
	B	0.25	1	0.5	0.5	2
	C	0.333333	2	1	2	2
	D	0.5	2	0.5	1	2
	E	0.333333	0.5	0.5	0.5	1
Expert_13		A	B	C	D	E
	A	1	0.5	0.5	2	0.25
	B	2	1	1	2	0.5
	C	2	1	1	3	0.5
	D	0.5	0.5	0.333333	1	0.333333
	E	4	2	2	3	1

## Sheet: Indicator layer judgment matrix
Expert_1_A		A1	A2	A3	A4	A5	A6	A7
	A1	1	2	2	2	3	3	2
	A2	0.5	1	0.5	1	2	2	1
	A3	0.5	2	1	0.5	1	1	0.5
	A4	0.5	1	2	1	3	2	1
	A5	0.333333	0.5	1	0.333333	1	1	0.5
	A6	0.333333	0.5	1	0.5	1	1	0.5
	A7	0.5	1	2	1	2	2	1
Expert_2_A		A1	A2	A3	A4	A5	A6	A7
	A1	1	3	2	2	3	3	0.5
	A2	0.333333	1	0.5	1	2	2	1
	A3	0.5	2	1	0.5	1	1	0.5
	A4	0.5	1	2	1	2	2	1
	A5	0.333333	0.5	1	0.5	1	1	0.5
	A6	0.333333	0.5	1	0.5	1	1	0.5
	A7	2	1	2	1	2	2	1
Expert_3_A		A1	A2	A3	A4	A5	A6	A7
	A1	1	2	2	2	3	3	0.5
	A2	0.5	1	0.333333	1	2	2	1
	A3	0.5	3	1	0.5	1	1	0.5
	A4	0.5	1	2	1	2	2	1
	A5	0.333333	0.5	1	0.5	1	1	0.5
	A6	0.333333	0.5	1	0.5	1	1	0.5
	A7	2	1	2	1	2	2	1
Expert_4_A		A1	A2	A3	A4	A5	A6	A7
	A1	1	2	3	2	2	3	0.5
	A2	0.5	1	0.5	1	2	2	1
	A3	0.333333	2	1	0.5	0.5	1	0.5
	A4	0.5	1	2	1	2	2	1
	A5	0.5	0.5	2	0.5	1	0.5	0.5
	A6	0.333333	0.5	1	0.5	2	1	0.5
	A7	2	1	2	1	2	2	1
Expert_5_A		A1	A2	A3	A4	A5	A6	A7
	A1	1	2	3	3	3	3	2
	A2	0.5	1	2	1	2	2	1
	A3	0.333333	0.5	1	2	2	2	0.5
	A4	0.333333	1	0.5	1	2	3	1
	A5	0.333333	0.5	0.5	0.5	1	2	0.5
	A6	0.333333	0.5	0.5	0.333333	0.5	1	0.5
	A7	0.5	1	2	1	2	2	1
Expert_6_A		A1	A2	A3	A4	A5	A6	A7
	A1	1	3	3	2	3	3	0.5
	A2	0.333333	1	0.5	1	2	2	1
	A3	0.333333	2	1	1	2	1	0.5
	A4	0.5	1	1	1	2	2	1
	A5	0.333333	0.5	0.5	0.5	1	1	0.333333
	A6	0.333333	0.5	1	0.5	1	1	0.5
	A7	2	1	2	1	3	2	1
Expert_7_A		A1	A2	A3	A4	A5	A6	A7
	A1	1	2	3	2	3	3	2
	A2	0.5	1	0.5	1	2	2	0.5
	A3	0.333333	2	1	0.5	1	1	0.5
	A4	0.5	1	2	1	2	3	1
	A5	0.333333	0.5	1	0.5	1	1	0.5
	A6	0.333333	0.5	1	0.333333	1	1	0.5
	A7	0.5	2	2	1	2	2	1
Expert_8_A		A1	A2	A3	A4	A5	A6	A7
	A1	1	3	3	2	3	3	2
	A2	0.333333	1	0.5	1	2	2	1
	A3	0.333333	2	1	1	1	1	0.5
	A4	0.5	1	1	1	2	2	1
	A5	0.333333	0.5	1	0.5	1	2	0.5
	A6	0.333333	0.5	1	0.5	0.5	1	0.5
	A7	0.5	1	2	1	2	2	1
Expert_9_A		A1	A2	A3	A4	A5	A6	A7
	A1	1	3	3	2	3	3	0.5
	A2	0.333333	1	2	1	2	2	0.25
	A3	0.333333	0.5	1	0.5	1	1	0.5
	A4	0.5	1	2	1	2	2	1
	A5	0.333333	0.5	1	0.5	1	1	0.5
	A6	0.333333	0.5	1	0.5	1	1	0.5
	A7	2	4	2	1	2	2	1
Expert_10_A		A1	A2	A3	A4	A5	A6	A7
	A1	1	3	3	2	4	3	2
	A2	0.333333	1	0.5	2	2	2	1
	A3	0.333333	2	1	2	1	1	0.5
	A4	0.5	0.5	0.5	1	2	2	1
	A5	0.25	0.5	1	0.5	1	2	0.5
	A6	0.333333	0.5	1	0.5	0.5	1	0.333333
	A7	0.5	1	2	1	2	3	1
Expert_11_A		A1	A2	A3	A4	A5	A6	A7
	A1	1	3	3	2	3	3	0.5
	A2	0.333333	1	0.5	1	2	2	1
	A3	0.333333	2	1	0.5	0.5	1	0.333333
	A4	0.5	1	2	1	2	2	1
	A5	0.333333	0.5	2	0.5	1	2	0.5
	A6	0.333333	0.5	1	0.5	0.5	1	0.5
	A7	2	1	3	1	2	2	1
Expert_12_A		A1	A2	A3	A4	A5	A6	A7
	A1	1	3	3	2	3	3	2
	A2	0.333333	1	2	1	2	2	1
	A3	0.333333	0.5	1	0.5	1	1	0.5
	A4	0.5	1	2	1	2	2	0.5
	A5	0.333333	0.5	1	0.5	1	1	0.333333
	A6	0.333333	0.5	1	0.5	1	1	0.5
	A7	0.5	1	2	2	3	2	1
Expert_13_A		A1	A2	A3	A4	A5	A6	A7
	A1	1	3	3	2	3	3	2
	A2	0.333333	1	0.5	1	2	2	1
	A3	0.333333	2	1	0.5	1	2	0.5
	A4	0.5	1	2	1	2	1	0.5
	A5	0.333333	0.5	1	0.5	1	1	0.5
	A6	0.333333	0.5	0.5	1	1	1	0.5
	A7	0.5	1	2	2	2	2	1
Expert_1_B		B1	B2	B3	B4	B5
	B1	1	2	3	2	2
	B2	0.5	1	2	1	2
	B3	0.333333	0.5	1	0.5	1
	B4	0.5	1	2	1	2
	B5	0.5	0.5	1	0.5	1
Expert_2_B		B1	B2	B3	B4	B5
	B1	1	2	3	2	0.5
	B2	0.5	1	2	1	2
	B3	0.333333	0.5	1	0.5	0.5
	B4	0.5	1	2	1	0.5
	B5	2	0.5	2	2	1
Expert_3_B		B1	B2	B3	B4	B5
	B1	1	2	3	2	1
	B2	0.5	1	2	1	2
	B3	0.333333	0.5	1	0.5	1
	B4	0.5	1	2	1	2
	B5	1	0.5	1	0.5	1
Expert_4_B		B1	B2	B3	B4	B5
	B1	1	2	4	2	3
	B2	0.5	1	2	2	2
	B3	0.25	0.5	1	0.5	1
	B4	0.5	0.5	2	1	1
	B5	0.333333	0.5	1	1	1
Expert_5_B		B1	B2	B3	B4	B5
	B1	1	2	3	2	2
	B2	0.5	1	2	2	3
	B3	0.333333	0.5	1	0.5	0.5
	B4	0.5	0.5	2	1	2
	B5	0.5	0.333333	2	0.5	1
Expert_6_B		B1	B2	B3	B4	B5
	B1	1	2	2	2	0.5
	B2	0.5	1	2	2	2
	B3	0.5	0.5	1	0.5	0.5
	B4	0.5	0.5	2	1	1
	B5	2	0.5	2	1	1
Expert_7_B		B1	B2	B3	B4	B5
	B1	1	0.5	3	2	1
	B2	2	1	1	2	2
	B3	0.333333	1	1	0.5	0.5
	B4	0.5	0.5	2	1	2
	B5	1	0.5	2	0.5	1
Expert_8_B		B1	B2	B3	B4	B5
	B1	1	2	4	2	2
	B2	0.5	1	0.5	0.5	2
	B3	0.25	2	1	0.5	0.5
	B4	0.5	2	2	1	2
	B5	0.5	0.5	2	0.5	1
Expert_9_B		B1	B2	B3	B4	B5
	B1	1	2	3	2	2
	B2	0.5	1	2	3	4
	B3	0.333333	0.5	1	0.333333	0.5
	B4	0.5	0.333333	3	1	2
	B5	0.5	0.25	2	0.5	1
Expert_10_B		B1	B2	B3	B4	B5
	B1	1	2	4	2	1
	B2	0.5	1	2	3	3
	B3	0.25	0.5	1	0.5	0.5
	B4	0.5	0.333333	2	1	2
	B5	1	0.333333	2	0.5	1
Expert_11_B		B1	B2	B3	B4	B5
	B1	1	2	3	2	2
	B2	0.5	1	2	2	0.5
	B3	0.333333	0.5	1	0.5	1
	B4	0.5	0.5	2	1	0.5
	B5	0.5	2	1	2	1
Expert_12_B		B1	B2	B3	B4	B5
	B1	1	0.5	3	2	2
	B2	2	1	2	3	2
	B3	0.333333	0.5	1	0.5	0.5
	B4	0.5	0.333333	2	1	2
	B5	0.5	0.5	2	0.5	1
Expert_13_B		B1	B2	B3	B4	B5
	B1	1	3	4	2	2
	B2	0.333333	1	2	0.333333	0.5
	B3	0.25	0.5	1	0.5	0.333333
	B4	0.5	3	2	1	0.5
	B5	0.5	2	3	2	1
Expert_1_C		C1	C2	C3	C4	C5	C6
	C1	1	0.333333	0.333333	0.5	2	0.5
	C2	3	1	2	2	4	2
	C3	3	0.5	1	1	3	1
	C4	2	0.5	1	1	3	1
	C5	0.5	0.25	0.333333	0.333333	1	0.333333
	C6	2	0.5	1	1	3	1
Expert_2_C		C1	C2	C3	C4	C5	C6
	C1	1	0.5	0.5	0.5	2	0.5
	C2	2	1	2	2	3	2
	C3	2	0.5	1	1	2	0.5
	C4	2	0.5	1	1	2	1
	C5	0.5	0.333333	0.5	0.5	1	0.5
	C6	2	0.5	2	1	2	1
Expert_3_C		C1	C2	C3	C4	C5	C6
	C1	1	0.333333	0.333333	0.5	2	0.5
	C2	3	1	2	2	4	2
	C3	3	0.5	1	2	3	1
	C4	2	0.5	0.5	1	3	0.5
	C5	0.5	0.25	0.333333	0.333333	1	0.333333
	C6	2	0.5	1	2	3	1
Expert_4_C		C1	C2	C3	C4	C5	C6
	C1	1	0.5	0.5	0.5	2	0.5
	C2	2	1	2	2	4	2
	C3	2	0.5	1	0.5	3	0.5
	C4	2	0.5	2	1	3	1
	C5	0.5	0.25	0.333333	0.333333	1	0.333333
	C6	2	0.5	2	1	3	1
Expert_5_C		C1	C2	C3	C4	C5	C6
	C1	1	0.5	0.5	0.5	2	0.5
	C2	2	1	2	2	3	3
	C3	2	0.5	1	1	3	1
	C4	2	0.5	1	1	3	0.333333
	C5	0.5	0.333333	0.333333	0.333333	1	0.5
	C6	2	0.333333	1	3	2	1
Expert_6_C		C1	C2	C3	C4	C5	C6
	C1	1	0.5	0.333333	0.5	2	0.5
	C2	2	1	2	3	4	2
	C3	3	0.5	1	2	3	0.5
	C4	2	0.333333	0.5	1	3	0.25
	C5	0.5	0.25	0.333333	0.333333	1	0.333333
	C6	2	0.5	2	4	3	1
Expert_7_C		C1	C2	C3	C4	C5	C6
	C1	1	0.5	0.5	0.5	2	0.333333
	C2	2	1	4	2	3	2
	C3	2	0.25	1	1	3	0.5
	C4	2	0.5	1	1	3	0.5
	C5	0.5	0.333333	0.333333	0.333333	1	0.5
	C6	3	0.5	2	2	2	1
Expert_8_C		C1	C2	C3	C4	C5	C6
	C1	1	0.25	0.333333	0.5	2	0.5
	C2	4	1	2	2	2	1
	C3	3	0.5	1	1	3	1
	C4	2	0.5	1	1	3	0.5
	C5	0.5	0.5	0.333333	0.333333	1	0.5
	C6	2	1	1	2	2	1
Expert_9_C		C1	C2	C3	C4	C5	C6
	C1	1	0.5	0.5	0.5	2	0.5
	C2	2	1	2	4	4	1
	C3	2	0.5	1	0.5	3	0.5
	C4	2	0.25	2	1	2	1
	C5	0.5	0.25	0.333333	0.5	1	0.333333
	C6	2	1	2	1	3	1
Expert_10_C		C1	C2	C3	C4	C5	C6
	C1	1	0.5	0.333333	0.5	2	0.5
	C2	2	1	3	2	2	2
	C3	3	0.333333	1	2	3	0.5
	C4	2	0.5	0.5	1	3	0.5
	C5	0.5	0.5	0.333333	0.333333	1	0.333333
	C6	2	0.5	2	2	3	1
Expert_11_C		C1	C2	C3	C4	C5	C6
	C1	1	0.333333	0.333333	0.25	2	0.5
	C2	3	1	2	2	4	2
	C3	3	0.5	1	1	3	0.5
	C4	4	0.5	1	1	3	0.333333
	C5	0.5	0.25	0.333333	0.333333	1	0.333333
	C6	2	0.5	2	3	3	1
Expert_12_C		C1	C2	C3	C4	C5	C6
	C1	1	0.333333	0.333333	0.5	2	0.5
	C2	3	1	3	2	4	2
	C3	3	0.333333	1	3	3	0.5
	C4	2	0.5	0.333333	1	3	0.5
	C5	0.5	0.25	0.333333	0.333333	1	0.333333
	C6	2	0.5	2	2	3	1
Expert_13_C		C1	C2	C3	C4	C5	C6
	C1	1	0.5	0.5	0.5	2	0.5
	C2	2	1	2	2	3	2
	C3	2	0.5	1	2	2	0.5
	C4	2	0.5	0.5	1	0.5	0.25
	C5	0.5	0.333333	0.5	2	1	0.5
	C6	2	0.5	2	4	2	1
Expert_1_D		D1	D2	D3	D4	D5	D6
	D1	1	2	2	2	3	3
	D2	0.5	1	2	2	2	5
	D3	0.5	0.5	1	4	2	2
	D4	0.5	0.5	0.25	1	0.5	2
	D5	0.333333	0.5	0.5	2	1	2
	D6	0.333333	0.2	0.5	0.5	0.5	1
Expert_2_D		D1	D2	D3	D4	D5	D6
	D1	1	2	2	2	2	3
	D2	0.5	1	0.5	4	3	3
	D3	0.5	2	1	4	2	3
	D4	0.5	0.25	0.25	1	0.333333	0.5
	D5	0.5	0.333333	0.5	3	1	4
	D6	0.333333	0.333333	0.333333	2	0.25	1
Expert_3_D		D1	D2	D3	D4	D5	D6
	D1	1	2	0.5	3	5	2
	D2	0.5	1	2	2	2	2
	D3	2	0.5	1	2	2	3
	D4	0.333333	0.5	0.5	1	0.5	0.5
	D5	0.2	0.5	0.5	2	1	2
	D6	0.5	0.5	0.333333	2	0.5	1
Expert_4_D		D1	D2	D3	D4	D5	D6
	D1	1	2	2	3	2	3
	D2	0.5	1	2	4	2	2
	D3	0.5	0.5	1	3	4	3
	D4	0.333333	0.25	0.333333	1	0.5	2
	D5	0.5	0.5	0.25	2	1	2
	D6	0.333333	0.5	0.333333	0.5	0.5	1
Expert_5_D		D1	D2	D3	D4	D5	D6
	D1	1	2	2	4	2	2
	D2	0.5	1	2	3	2	3
	D3	0.5	0.5	1	2	2	4
	D4	0.25	0.333333	0.5	1	0.25	2
	D5	0.5	0.5	0.5	4	1	4
	D6	0.5	0.333333	0.25	0.5	0.25	1
Expert_6_D		D1	D2	D3	D4	D5	D6
	D1	1	2	2	4	2	2
	D2	0.5	1	2	2	2	3
	D3	0.5	0.5	1	3	3	2
	D4	0.25	0.5	0.333333	1	0.2	0.5
	D5	0.5	0.5	0.333333	5	1	2
	D6	0.5	0.333333	0.5	2	0.5	1
Expert_7_D		D1	D2	D3	D4	D5	D6
	D1	1	0.5	2	4	3	3
	D2	2	1	0.333333	2	2	3
	D3	0.5	3	1	3	2	2
	D4	0.25	0.5	0.333333	1	0.5	0.5
	D5	0.333333	0.5	0.5	2	1	3
	D6	0.333333	0.333333	0.5	2	0.333333	1
Expert_8_D		D1	D2	D3	D4	D5	D6
	D1	1	2	2	2	2	5
	D2	0.5	1	0.5	6	3	2
	D3	0.5	2	1	2	2	4
	D4	0.5	0.166667	0.5	1	0.5	2
	D5	0.5	0.333333	0.5	2	1	3
	D6	0.2	0.5	0.25	0.5	0.333333	1
Expert_9_D		D1	D2	D3	D4	D5	D6
	D1	1	2	2	4	2	2
	D2	0.5	1	0.5	2	5	2
	D3	0.5	2	1	2	2	2
	D4	0.25	0.5	0.5	1	0.5	0.333333
	D5	0.5	0.2	0.5	2	1	2
	D6	0.5	0.5	0.5	3	0.5	1
Expert_10_D		D1	D2	D3	D4	D5	D6
	D1	1	2	2	2	2	3
	D2	0.5	1	3	2	0.5	4
	D3	0.5	0.333333	1	2	2	3
	D4	0.5	0.5	0.5	1	0.5	4
	D5	0.5	2	0.5	2	1	3
	D6	0.333333	0.25	0.333333	0.25	0.333333	1
Expert_11_D		D1	D2	D3	D4	D5	D6
	D1	1	2	2	2	2	3
	D2	0.5	1	0.5	6	2	3
	D3	0.5	2	1	2	0.5	2
	D4	0.5	0.166667	0.5	1	0.25	0.5
	D5	0.5	0.5	2	4	1	3
	D6	0.333333	0.333333	0.5	2	0.333333	1
Expert_12_D		D1	D2	D3	D4	D5	D6
	D1	1	2	0.5	3	2	4
	D2	0.5	1	2	4	3	2
	D3	2	0.5	1	3	2	2
	D4	0.333333	0.25	0.333333	1	0.5	0.5
	D5	0.5	0.333333	0.5	2	1	3
	D6	0.25	0.5	0.5	2	0.333333	1
Expert_13_D		D1	D2	D3	D4	D5	D6
	D1	1	2	2	3	3	2
	D2	0.5	1	0.5	6	2	2
	D3	0.5	2	1	3	2	2
	D4	0.333333	0.166667	0.333333	1	0.25	2
	D5	0.333333	0.5	0.5	4	1	3
	D6	0.5	0.5	0.5	0.5	0.333333	1
Expert_1_E		E1	E2	E3	E4
	E1	1	2	3	2
	E2	0.5	1	2	1
	E3	0.333333	0.5	1	0.5
	E4	0.5	1	2	1
Expert_2_E		E1	E2	E3	E4
	E1	1	3	4	3
	E2	0.333333	1	2	2
	E3	0.25	0.5	1	1
	E4	0.333333	0.5	1	1
Expert_3_E		E1	E2	E3	E4
	E1	1	3	2	2
	E2	0.333333	1	0.5	0.5
	E3	0.5	2	1	2
	E4	0.5	2	0.5	1
Expert_4_E		E1	E2	E3	E4
	E1	1	2	2	3
	E2	0.5	1	0.333333	2
	E3	0.5	3	1	2
	E4	0.333333	0.5	0.5	1
Expert_5_E		E1	E2	E3	E4
	E1	1	2	0.333333	2
	E2	0.5	1	0.333333	2
	E3	0.333333	3	1	3
	E4	0.5	0.5	0.333333	1
Expert_6_E		E1	E2	E3	E4
	E1	1	3	0.5	3
	E2	0.333333	1	0.5	1
	E3	0.5	2	1	2
	E4	0.333333	1	0.5	1
Expert_7_E		E1	E2	E3	E4
	E1	1	2	2	2
	E2	0.5	1	0.25	0.333333
	E3	0.5	4	1	2
	E4	0.5	3	0.5	1
Expert_8_E		E1	E2	E3	E4
	E1	1	3	1	2
	E2	0.333333	1	0.5	1
	E3	1	2	1	2
	E4	0.5	1	0.5	1
Expert_9_E		E1	E2	E3	E4
	E1	1	3	3	2
	E2	0.333333	1	0.333333	0.5
	E3	0.333333	3	1	1
	E4	0.5	2	1	1
Expert_10_E		E1	E2	E3	E4
	E1	1	2	2	2
	E2	0.5	1	0.333333	1
	E3	0.5	3	1	2
	E4	0.5	1	0.5	1
Expert_11_E		E1	E2	E3	E4
	E1	1	2	3	1
	E2	0.5	1	0.5	0.5
	E3	0.333333	2	1	0.5
	E4	1	2	2	1
Expert_12_E		E1	E2	E3	E4
	E1	1	3	3	2
	E2	0.333333	1	0.5	1
	E3	0.333333	2	1	2
	E4	0.5	1	0.5	1
Expert_13_E		E1	E2	E3	E4
	E1	1	2	1	2
	E2	0.5	1	0.5	1
	E3	1	2	1	2
	E4	0.5	1	0.5	1

## Sheet: 10 Universities data
ID	University	University Type	Institutional Tier	Student Enrollment (10,000 persons)	Campus Area (km²)	Region	A1	A2	A3	A4	A5	A6	A7	B1	B2	B3	B4	B5	C1	C2	C3	C4	C5	C6	D1	D2	D3	D4	D5	D6	E1	E2	E3	E4
U1	Huazhong University of Science and Technology	Comprehensive / Engineering-strong	Project 985 / Double First-Class	5.5–6.0	4.5–5.0	Central China	4	5	2	4	4	5	2	2	4	3	4	4	4	4	5	2	5	5	5	4	3	2	3	5	5	3	3	3
U2	Southeast University	Comprehensive / Engineering-strong	Project 985 / Double First-Class	3.5–4.0	3.5–4.0	East China	5	5	2	2	5	3	3	2	5	2	2	4	4	4	3	5	5	5	5	4	3	3	4	3	4	5	4	5
U3	Sichuan University	Comprehensive	Project 985 / Double First-Class	6.0–6.5	4.5–5.0	Southwest China	5	2	4	2	4	4	2	2	4	3	5	2	5	3	3	3	2	3	2	3	5	5	4	5	4	5	2	5
U4	Jilin University	Comprehensive	Project 985 / Double First-Class	7.0–7.5	7.0–7.5	Northeast China	4	4	3	2	5	3	5	5	3	3	3	3	3	5	3	2	4	3	3	5	3	3	3	5	3	4	5	4
U5	Southwest Jiaotong University	Science and Engineering	Project 211 / Double First-Class	4.5–5.0	4.5–5.0	Southwest China	5	3	4	5	2	3	5	2	5	2	3	4	2	5	3	2	5	5	5	2	2	2	4	2	2	2	4	2
U6	Hunan Normal University	Teacher Education / Comprehensive	Project 211 / Double First-Class	4.0–4.5	2.0–2.5	Central China	5	2	5	5	5	4	4	4	2	5	4	4	2	4	2	3	4	3	2	5	4	2	5	5	3	2	5	4
U7	Guangxi University	Comprehensive	Project 211 / Double First-Class	3.0–3.5	2.5–3.0	South China	4	3	5	2	4	5	5	3	4	4	2	4	2	4	3	4	2	2	3	4	4	3	4	4	2	4	4	3
U8	Nanjing Tech University	Science and Engineering	Non-Double-First-Class (Provincial Key University)	4.0–4.5	2.5–3.0	East China	3	5	2	4	4	5	4	2	5	2	5	5	3	2	4	4	2	4	4	2	5	2	5	4	4	4	3	5
U9	Zhejiang University of Technology	Science and Engineering	Non-Double-First-Class (Provincial Key University)	3.0–3.5	2.0–2.5	East China	3	3	2	3	2	2	3	5	5	5	5	5	3	3	4	5	3	4	5	2	4	3	2	2	2	4	3	2
U10	Xi’an University of Architecture and Technology	Science and Engineering	Non-Double-First-Class (Provincial Key University)	3.5–4.0	2.5–3.0	Northwest China	5	2	2	4	4	3	5	4	2	3	2	2	4	3	5	5	4	4	3	5	5	5	2	5	2	3	2	3

## Sheet: Objective weight result
Indicator	Mean	Std	CV	CV_Weight
A1	3.5	1.43372	0.409635	0.0503461
A2	3.2	1.0328	0.322749	0.0396674
A3	2.5	0.849837	0.339935	0.0417797
A4	3.8	1.31656	0.346463	0.0425821
A5	3.7	0.823273	0.222506	0.0273471
A6	4.3	0.948683	0.220624	0.0271158
A7	2.9	0.994429	0.342907	0.0421449
B1	3.8	1.47573	0.38835	0.0477301
B2	3.7	0.948683	0.256401	0.031513
B3	3.3	0.823273	0.249477	0.0306619
B4	3.8	1.0328	0.271788	0.0334041
B5	3.6	0.843274	0.234243	0.0287896
C1	4	1.05409	0.263523	0.0323883
C2	3.5	1.2693	0.362656	0.0445722
C3	3.5	0.971825	0.277664	0.0341263
C4	4.3	1.25167	0.291085	0.0357758
C5	3.9	0.875595	0.224512	0.0275936
C6	3.8	1.13529	0.298761	0.0367192
D1	3.4	1.07497	0.316167	0.0388585
D2	4.2	1.22927	0.292684	0.0359723
D3	2.9	0.737865	0.254436	0.0312715
D4	2.6	0.699206	0.268925	0.0330523
D5	3.1	0.737865	0.238021	0.029254
D6	3.9	0.737865	0.189196	0.0232531
E1	3.4	1.42984	0.420541	0.0516866
E2	4.4	1.07497	0.244311	0.030027
E3	4.1	1.28668	0.313825	0.0385707
E4	4.6	1.26491	0.274981	0.0337965

## Sheet: Comprehensive weight result
Criterion	Indicator	AHP Weight (Indicator layer)	AHP Weight (Criterion layer)	Global AHP Weight	CV Weight	Final_Weight_alpha_0.5
A	A1	0.260421	0.278441	0.0725119	0.0503461	0.061429
A	A2	0.131255	0.278441	0.0365468	0.0396674	0.0381071
A	A3	0.108944	0.278441	0.0303346	0.0417797	0.0360572
A	A4	0.146191	0.278441	0.0407057	0.0425821	0.0416439
A	A5	0.0824022	0.278441	0.0229442	0.0273471	0.0251457
A	A6	0.0779342	0.278441	0.0217001	0.0271158	0.024408
A	A7	0.186236	0.278441	0.0518559	0.0421449	0.0470004
B	B1	0.312103	0.155011	0.0483796	0.0477301	0.0480548
B	B2	0.226447	0.155011	0.0351019	0.031513	0.0333074
B	B3	0.101085	0.155011	0.0156694	0.0306619	0.0231657
B	B4	0.176758	0.155011	0.0273995	0.0334041	0.0304018
B	B5	0.16139	0.155011	0.0250172	0.0287896	0.0269034
C	C1	0.0960661	0.207971	0.0199789	0.0323883	0.0261836
C	C2	0.301528	0.207971	0.062709	0.0445722	0.0536406
C	C3	0.168731	0.207971	0.0350912	0.0341263	0.0346088
C	C4	0.148535	0.207971	0.0308908	0.0357758	0.0333333
C	C5	0.0663527	0.207971	0.0137994	0.0275936	0.0206965
C	C6	0.212405	0.207971	0.0441739	0.0367192	0.0404466
D	D1	0.279197	0.149393	0.0417099	0.0388585	0.0402842
D	D2	0.221161	0.149393	0.0330398	0.0359723	0.0345061
D	D3	0.207306	0.149393	0.0309699	0.0312715	0.0311207
D	D4	0.0728104	0.149393	0.0108773	0.0330523	0.0219648
D	D5	0.136983	0.149393	0.0204642	0.029254	0.0248591
D	D6	0.075258	0.149393	0.011243	0.0232531	0.0172481
E	E1	0.395436	0.143436	0.0567197	0.0516866	0.0542032
E	E2	0.152757	0.143436	0.0219108	0.030027	0.0259689
E	E3	0.248686	0.143436	0.0356705	0.0385707	0.0371206
E	E4	0.174016	0.143436	0.0249602	0.0337965	0.0293783

## Sheet: Membership matrix
Module	Indicator ID	Score	μ1 (Grade 1)	μ2 (Grade 2)	μ3 (Grade 3)	μ4 (Grade 4)	μ5 (Grade 5)	Row Sum (=1)	Weight
A	A1	4	0	0	0	1	0	1	0.061429
A	A2	4	0	0	0	1	0	1	0.0381071
A	A3	3	0	0	1	0	0	1	0.0360572
A	A4	4	0	0	0	1	0	1	0.0416439
A	A5	4	0	0	0	1	0	1	0.0251457
A	A6	3	0	0	1	0	0	1	0.024408
A	A7	4	0	0	0	1	0	1	0.0470004
B	B1	4	0	0	0	1	0	1	0.0480548
B	B2	4	0	0	0	1	0	1	0.0333074
B	B3	5	0	0	0	0	1	1	0.0231657
B	B4	4	0	0	0	1	0	1	0.0304018
B	B5	3	0	0	1	0	0	1	0.0269034
C	C1	5	0	0	0	0	1	1	0.0261836
C	C2	4	0	0	0	1	0	1	0.0536406
C	C3	4	0	0	0	1	0	1	0.0346088
C	C4	2	0	1	0	0	0	1	0.0333333
C	C5	4	0	0	0	1	0	1	0.0206965
C	C6	5	0	0	0	0	1	1	0.0404466
D	D1	3	0	0	1	0	0	1	0.0402842
D	D2	3	0	0	1	0	0	1	0.0345061
D	D3	4	0	0	0	1	0	1	0.0311207
D	D4	5	0	0	0	0	1	1	0.0219648
D	D5	4	0	0	0	1	0	1	0.0248591
D	D6	2	0	1	0	0	0	1	0.0172481
E	E1	3	0	0	1	0	0	1	0.0542032
E	E2	4	0	0	0	1	0	1	0.0259689
E	E3	4	0	0	0	1	0	1	0.0371206
E	E4	4	0	0	0	1	0	1	0.0293783

## Sheet: Distribution matrix
Module	1	2	3	4	5	Module Score	Assigned Grade	Weight
A	0	0	0.220844	0.779156	0	3.77916	4	0.278441
B	0	0	0.166242	0.690613	0.143145	3.9769	4	0.155011
C	0	0.159559	0	0.521498	0.318943	3.99983	4	0.207971
D	0	0.101469	0.439987	0.329326	0.129218	3.48629	3	0.149393
E	0	0	0.369556	0.630444	0	3.63044	4	0.143436

## Sheet: Overall results
Grade	Overall Membership Degree (b)
1	0
2	0.0483423
3	0.206
4	0.572086
5	0.107824
Indicator	Value
Composite Score (F)	3.54215
Overall Grade	4

## Sheet: Sheet1
Module	Indicator ID	Score	Gap	Weight	Priority	Rank
E	E1	3	2	0.0542032	0.108406	1
C	C4	2	3	0.0333333	0.1	2
D	D1	3	2	0.0402842	0.0805684	3
A	A3	3	2	0.0360572	0.0721143	4
D	D2	3	2	0.0345061	0.0690121	5
A	A1	4	1	0.061429	0.061429	6
B	B5	3	2	0.0269034	0.0538068	7
C	C2	4	1	0.0536406	0.0536406	8
D	D6	2	3	0.0172481	0.0517442	9
A	A6	3	2	0.024408	0.0488159	10
B	B1	4	1	0.0480548	0.0480548	11
A	A7	4	1	0.0470004	0.0470004	12
A	A4	4	1	0.0416439	0.0416439	13
A	A2	4	1	0.0381071	0.0381071	14
E	E3	4	1	0.0371206	0.0371206	15
C	C3	4	1	0.0346088	0.0346088	16
B	B2	4	1	0.0333074	0.0333074	17
D	D3	4	1	0.0311207	0.0311207	18
B	B4	4	1	0.0304018	0.0304018	19
E	E4	4	1	0.0293783	0.0293783	20
E	E2	4	1	0.0259689	0.0259689	21
A	A5	4	1	0.0251457	0.0251457	22
D	D5	4	1	0.0248591	0.0248591	23
C	C5	4	1	0.0206965	0.0206965	24
B	B3	5	0	0.0231657	0	25
C	C1	5	0	0.0261836	0	25
C	C6	5	0	0.0404466	0	25
D	D4	5	0	0.0219648	0	25
Module	Indicator ID	Score	Gap	Weight	Priority	Rank
A	/	3.77916	1.22084	0.278441	0.339934	1
D	/	3.48629	1.51371	0.149393	0.226137	2
C	/	3.99983	1.00017	0.207971	0.208007	3
E	/	3.63044	1.36956	0.143436	0.196443	4
B	/	3.9769	1.0231	0.155011	0.158591	5
